# Supplementary material for: Platelet-Derived Extracellular Vesicles as Lipid Carriers in Severe Allergic Inflammation
Source: Int J Mol Sci. 2023 Aug 12;24(16):12714. doi: 10.3390/ijms241612714 (PMC10454366; doi:10.3390/ijms241612714)
Supplement: Supplementary file 1 [file ijms-24-12714-s001.zip]

Archive with 1 entries (1 files):
- ijms-2482534-supplementary.pdf
